# Supplementary material for: Age-Related Effects on MSC Immunomodulation, Macrophage Polarization, Apoptosis, and Bone Regeneration Correlate with IL-38 Expression
Source: Int J Mol Sci. 2024 Mar 13;25(6):3252. doi: 10.3390/ijms25063252 (PMC10969909; doi:10.3390/ijms25063252)
Supplement: Supplementary file 1 [file ijms-25-03252-s001.zip]

Archive with 1 entries (1 files):
- ijms-2800885-supplementary.pptx
